# Supplementary material for: Statin and rottlerin small-molecule inhibitors restrict colon cancer progression and metastasis via MACC1
Source: PLoS Biol. 2017 Jun 1;15(6):e2000784. doi: 10.1371/journal.pbio.2000784 (PMC5453412; doi:10.1371/journal.pbio.2000784)
Supplement: S1 Data — All data used to create the figures in the manuscript. (XLSX) [file pbio.2000784.s008.xlsx]

## Sheet: manuscript
Figure 1
	Fig 1D									Fig 1E									Figure 1F
			MTT				Luciferase					MTT				Luciferase					MTT				Luciferase
		log[c]	Average	SD	n	Average	SD	n			log[c]	Average	SD	n	Average	SD	n			log[c]	Average	SD	n	Average	SD	n
	DMSO		100	5.53048	3	100	3.39454	3		DMSO		100	14.5796	3	100	2.99177	3		DMSO		100	2.55172	3	100	5.12491	3
		-1.01323	117.471	0.313907	3	75.1941	1.27015	3			-1.01323	117.446	19.5989	3	68.1262	1.98084	3			-1.01323	115.021	3.41443	3	77.6578	2.58629	3
		-0.72125	116.552	2.24383	3	67.2929	4.60059	3			-0.72125	109.36	17.3277	3	61.5707	8.94501	3			-0.72125	111.101	4.44039	3	64.3362	6.49715	3
		-0.40894	116.161	2.51215	3	62.9526	3.9869	3			-0.40894	97.348	6.88018	3	57.4839	5.94801	3			-0.40894	122.868	4.17376	3	57.4875	4.89118	3
		-0.10791	113.99	1.26711	3	64.8414	2.46808	3			-0.10791	107.055	13.5221	3	49.7051	5.65439	3			-0.10791	129.073	0.482799	3	52.7361	4.74988	3
		0.193125	115.916	0.161714	3	56.314	3.2741	3			0.193125	80.6069	3.83366	3	46.0076	6.40201	3			0.193125	109.29	1.13218	3	37.9557	1.87199	3
		0.49485	96.2946	4.84207	3	45.1171	3.50299	3			0.49485	71.7816	10.8142	3	37.428	6.10428	3			0.49485	80.8867	2.67449	3	16.1607	1.20491	3
		0.79588	84.153	5.25695	3	35.0741	1.3842	3			0.79588	66.5761	0.306922	3	31.2837	3.90145	3			0.79588	76.8384	4.13147	3	14.7494	1.59131	3
		1.09691	69.62	5.03157	3	28.0771	2.4911	3			1.09691	58.2422	4.90899	3	21.5446	3.19898	3			1.09691	64.8551	3.34983	3	13.2937	1.60975	3
		1.39794	63.4893	5.63698	3	26.9689	2.88388	3			1.39794	39.5427	9.40044	3	17.002	1.00435	3			1.39794	54.4749	3.81039	3	10.567	1.36693	3
		1.69897	60.5862	3.77346	3	25.8028	3.30788	3			1.69897	45.4596	8.86966	3	15.6249	0.172279	3			1.69897	40.1842	4.02107	3	8.53719	1.31886	3
Figure 2
	Fig 2A								Fig 2B								Fig 2C					Fig 2D								Fig 2E								Fig 2F
c [rottlerin]	0	1	2.5	5	7.5	10		time [h]	0	12	18	24	36	48			HCT116 vector	HCT116 vector	HCT116/MACC1	HCT116/MACC1		treatment	DMSO	1	2.5	5	7.5	10	µM rottlerin	treatment	DMSO	1	2.5	5	7.5	10	µM rottlerin	treatment	DMSO	10	20	30	40	50	µM rottlerin
	99.9	92.1	23.8	17.4	19.1	13			93.6709	52.7723	27.2047	36.7478	34.3018	25.3959		rottlerin	"-"	"+"	"-"	"+"			99.7351	87.0861	59.113	48.2085	41.7972	38.5131			101.905	98.4302	54.7929	34.8478	21.578	28.8955			97.0023	61.0425	52.8804	44.8602	38.1834	36.6633
	100	61.1	25.7	15.8	20.1	12.3			106.329	32.8762	25.8169	13.7578	19.2402	28.2106			101.9	50.8	1385	3859			100.265	87.1965	60.3683	50.1656	43.5183	40.5124			98.0952	94.3353	57.2702	25.29	21.9173	17.8696			102.998	62.4458	55.442	43.9942	39.2399	37.1749
	103.826	72.2	42.1	36.1	27.6	25.5			93.0481								98.6	47.05	659.4	1533			103.238	92.3473	68.9841	52.2937	41.5262	44.3083			100	83.2075	45.0502	63.7828	23.4801	18.9563			100.139	66.1075	39.3274	37.9848	37.4911	32.3518
	96.2585	84.9	36.4	28.7	36.5	34.1			106.95														96.7619	91.5939	65.8019	52.0504	42.0062	40.1092			100	80.0377	61.8009	32.2227	19.8113	19.6445			99.8609	66.263	41.5535	37.4158	36.4199	28.1257
																							101.145	96.943	67.8796	54.9579	44.334	41.6912			101.754	93.7343	43.8863	29.9414	26.4784	12.5475			103.545	62.0168	50.3951	47.8327	39.6285	30.8774
																							98.8547	92.4425	69.1115	53.4578	51.8721	42.192			98.2456	92.9467	46.0412	30.9056	22.9036	17.259			96.4551	59.5966	51.2267	48.5778	43.2454	35.1094
Figure 3
	Fig 3A								Fig 3B								Fig 3C								Fig 3D						Fig 3E									Fig 3F									Fig 3G
c [mevastatin]	0	1	2.5	5	7.5	10		c [lovastatin]	0	1	2.5	5	7.5	10		time [h]	0	12	18	24	36	48			HCT116 vector	HCT116 vector	HCT116/MACC1	HCT116/MACC1		treatment	DMSO	1	2.5	5	7.5	10	µM lovastatin		treatment	DMSO	10	20	30	40	50	µM lovastatin		treatment	DMSO
	99.9	82.9	51.8	42.1	41.3	40.9			94.1	77.6	51.4	34.2	25.6	21.3			93.6709	51.2908	39.9794	32.7947	14.7722	10.0737		lovastatin	"-"	"+"	"-"	"+"			100	70	38.3	31.5	21.2	16.4				100	114	61.9	50.7	44.4	44.4				100
	100	82.4	66.8	53.1	52.5	35.2			107	65	46.8	26.1	21.4	21.3			106.329	60.8748	51.3779	43.9252	25.8224	22.0306			100	76	1500	1339			100	63	41.5	38.2	24.3	22.8				100	89	70.4	50	40	34.8				100
	104	149	83.4	52.1	39.1	37.2			100	70.9	64.5	54	45	38.7			93.0481								101.5	64.8	807	609
	96.3	109	94.3	56.3	36.6	25.2											106.95								99.2
Figure 4
	Fig 4A						Fig 4B										Fig 4D
																	Day 0					Day 2
	HCT116/vector+DMSO	HCT116/vector+Lovastatin	HCT116/MACC1+DMSO	HCT116/MACC1+Lovastatin			time [h]	control	control	control	control	lovastatin	lovastatin	lovastatin	lovastatin		vector	MACC1	vector	MACC1		vector	MACC1	vector	MACC1
	102.819	57.0481	109.737	161.478			24	129.079	127.014	49.4373	94.4698	122.625	13.5318	67.1373	21.1367		0.981775	0.99317	1.06155	1.05269		0	0	0.610685	0.376418
	97.1808	40.9619	90.263	72.4947			48	774.475	574.854	209.011	341.301	419.507	241.873	164.624	301.287		1.01822	1.00683	0.938449	0.94731		0	0	0.681759	0.446227
							72	1077.81	1150.66	568.69	663.37	774.475	593.619	519.511	542.826
Figure 5
	Fig 5B			Fig 5C			Fig 5D			Fig 5E
	Control	Lovastatin		Control	Lovastatin		Control	Lovastatin		Control	Lovastatin
	126.761	29.5775		104.546	509.091		89.4737	52.0468		84.5714	62.8571
	97.1831	21.1268		95.4545	272.727		110.526	6.43275		115.429	109.714
	76.0563	37.6056						82.4561
Figure 7
	Fig 7A						Fig 7B											Fig 7C											Fig 7E			Fig 7G			Fig 7H			Fig 7I
							Day					control						Day				control							control	lovastatin		control	lovastatin		control	lovastatin		control	lovastatin
	treatment (days)	control		lovastatin			6	38984680	66721460	9970405	89154120	85677230	101108100	109564900	140208800	61147750		6	3412860	40945300	14024220	66746800	14927830	22988610	35609960	139745100	134675		0.675003	0.804768		0.894655	0.889523		0.0296357	2.15598		357.674	23.5189
	0	1	1	1	1		15	141386000	259966400	255941900	1058686000	1301324000	984825300	1266146000	453532700	870378800		15	797170100	773146900	985951000	1343074000	1100739000	555346700	1486055000	791244700	743347700		0.787924	0.854209		0.900903	0.816035		0.895989	0.0143506		28.6946	13.693
	1	0.994065	1.01075	0.942435	0.984366		20	1370405000	2034265000	1038177000	1829720000	1496366000	1988589000	1657051000	953895900	696885300		20	1391113000	2006552000	1443168000	2263741000	946829800	2126886000	1366226000	1145387000	996448900		0.432547	0.45186		0.607239	0.462288		0.0694066	0.719769		21.363	17.0995
	2	0.974283	1.01183	0.945492	0.984366																								0.533626	0.475711		0.634134	0.536423		0.538813	0.0029566		26.6111	37.3341
	3	0.974283	1.01075	0.937341	0.995947							lovastatin										lovastatin							0.883398	0.680914		0.677164	0.619022			0.00181644		73.1764	23.8103
	4	0.972799	1.02796	0.947529	1.00174		6	31311980	4951456	0	7729138	121683300	59288100	45171980	104346400	63628030		6	49642400	2844888	86536860	114500	84108900	0	67879600	107632500	62503020		0.827324	0.685321		0.720727	0.629336		2.24442	0.603959		92.6924	18.1367
	5	0.984174	1.03763	0.952623	0.995947		15	1102280000	27614080	255167100	3464661000	1266975000	615265300	923804500	981829100	794274900		15	1031617000	1158705000	296746000	381008100	581698900	220039900	1142139000	1066160000	972374000		1.71162	0.322172		1.51194	0.195902		2.02196	0.00684282		164.478	16.634
	6	1.02868	1.04839	0.957718	1.01911		20	1303323000	1776870000	1142862000	1235904000	1809355000	446162800	1303772000	1143953000	602984400		20	1801158000	2048110000	1169328000	551830000	1438347000	1107848000	1294237000	1814580000	1127321000		1.8797	0.347345		1.53176	0.213119		1.75257	1.48331		70.8318	13.5696
	7	1.08309	1.04301	0.947529	1.01911																								1.18442	1.1007		1.28785	1.02205		0.447218	0.361257		64.4789	16.9848
	8	1.05341	1.05914	0.937341	1.01332																								1.3094	1.15848		1.28149	1.0376
	9	1.04847	1.04301	0.937341	1.00753																								1.33938	0.782049		1.46852	0.867851
																													1.4671	0.82753		1.4747	0.901384
																													1.02613	0.789991		0.861157	0.581138
																													1.10405	0.863634		0.87935	0.844953
																													0.18981	0.845334		0.464792	0.737983
																													0.300114	0.889444		0.47937	0.75625
																													1.14447	0.948263		1.155	0.768136
																													1.20398	0.941064		1.16925	0.788774
Figure 8
	Fig 8A						Fig 8B											Fig 8C											Fig 8E			Fig 8G			Fig 8H			Fig 8I
							day					control						day				control
	treatment (days)	control		rottlerin			8	171696500	41988630	121696900	0	314376900	126998700	87266470	179307900	52951620		8	304801100	167903000	387404100	0	493548800	128703400	166930400	21312590	139111500		control	rottlerin		control	rottlerin		control	rottlerin		control	rottlerin
	0	1	1	1	1		14	0	1712940000	1543868000	108511300	1604079000	912570700	1016338000	1112055000	1036785000		14	0	2244047000	1819099000	50665210	1835598000	862508500	876441500	749482300	1158820000		1811291000	862493000		1982914000	1237436000		2.05605	0.596067		87.0068	106.809
	1	0.994065	1.01075	1.04278	1.02885		18	2013064000	2145753000	2268437000	372683300	12863390	1676504000	1262824000	1494886000	1841955000		18	2213520000	2356753000	2263681000	12192510	45690420	1093732000	1769499000	1509052000	2032922000		1705455000	865490100		1951951000	1207518000		1.72029	0.547024		136.206	83.8308
	2	0.974283	1.01183	1.03209	1.01442		22	1811291000	1705455000	2236509000	2024808000	2240069000	2008055000	177584200	204973800	1475382000		22	1982914000	1951951000	2312596000	2292724000	2479624000	2447049000	120259400	117596000	1460236000		2236509000	1173446000		2312596000	1476563000		1.61466	0.2339		99.2509	18.6434
	3	0.974283	1.01075	1.04278	1.03846																								2024808000	1143222000		2292724000	1445304000		1.59769	0.237672		96.2056	64.0091
	4	0.972799	1.02796	1.02941	0.997596		day					rottlerin						day				rottlerin							2240069000	291029500		2479624000	115458700		0.573432	0.0069604		93.1689	80.4946
	5	0.984174	1.03763	1.03209	1.00481		8	99771700	237143100	35264180	63210240	234854700	6906719	43636420	58700070	31877550		8	172067400	389645600	0	48769170	276836800	51598310	65790960	27415490	10468170		2008055000	261645400		2447049000	113153100		0.562114	0.00705472			45.3385
	6	1.02868	1.04839	1.05134	1.02885		14	629008200	1561199000	182179400	200220900	1663622000	649863000	0	185305800	109412500		14	1314736000	1897595000	65127300	131781700	1828409000	754632800	0	90436020	73834040		177584200	454501800		120259400	1461134000		0.00622475	0.0009771		88.2604	81.214
	7	1.08309	1.04301	1.09626	1.03365		18	1298711000	1808250000	424311700	249920200	1766158000	269617900	999303700	974628600	38131840		18	2040489000	1951095000	2903921	715537300	1652724000	703904800	921134300	1194080000	70566750		204973800	509404200		117596000	1366088000		0.00592295	0.00117893
	8	1.05341	1.05914	1.09091	1.04327		22	862493000	865490100	1173446000	1143222000	291029500	261645400	454501800	509404200	2011381000		22	1237436000	1207518000	1476563000	1445304000	115458700	113153100	1461134000	1366088000	2169561000		1475382000	2011381000		1460236000	2169561000		1.16384	0.247104
	9	1.04847	1.04301	1.07487	1.02404																								1487229000	2060177000		1503471000	2133883000		1.12611	0.247104
																													1490712000	673090200		1007252000	1109474000		0.00292375	0.371599
																													1487363000	775576600		975773600	1106067000		0.00294261	0.38103
																													1453152000	553448600		1598233000	1026103000		1.12611	0.860147
																													1342679000	711006000		1620845000	926276400		1.17893	0.897873
																													955937800	401837800		1089688000	1443107000		1.23175	0.307465
																													928118500	574914700		1131342000	1474383000		1.128	0.320669
																													1098355000			1936137000			1.55619	0.0098087
																													1216969000			1898893000			1.34681	0.00992188
[truncated: 6 more columns]

## Sheet: supplementary
S1 Fig
	HCT116																										DLD-1
	time [h]	Medium						DMSO						lovastatin						rottlerin							time [h]	Medium						DMSO						lovastatin						rottlerin
	0	99.9405	99.9552	99.956	99.9589	99.9187	99.8161	99.9202	99.9599	99.9726	99.9535	99.965	99.9289	99.9557	99.9344	99.9551	99.9387	99.9608	99.9374	99.9172	99.9279	99.9171	99.9396	99.9471	99.9263		0	99.9993	99.9993	99.9952	99.9717	99.9918	99.9993	100	99.9997	99.9965	99.9991	99.9992	99.9917	99.9992	100	100	99.9994	99.9982	99.9949	99.9927	99.9946	99.9913	99.9993
	1	99.864	99.9792	99.9596	99.9617	99.9611	99.9591	99.9699	99.9767	99.9701	99.9796	99.9643	99.9571	99.9703	99.9734	99.9693	99.9594	99.9718	99.9605	99.8863	99.9666	99.9323	99.9401	99.922	99.9024		1	99.9976	99.9989	99.9874	99.9805	99.9989	99.9956	100	99.9995	100	99.9991	99.9996	99.9958	99.9977	99.9954	99.9981	100	99.9989	99.9984	99.9975	99.9986	99.9961	99.9976
	2	99.9361	99.9565	99.9744	99.9712	99.9427	99.9662	99.9568	99.9694	99.9738	99.9775	99.9818	99.9617	99.9805	99.965	99.9646	99.9784	99.9886	99.977	99.894	99.9467	99.9119	99.9317	99.9296	99.8997		2	99.9993	99.9978	99.9913	99.9903	99.998	99.998	99.9997	99.9994	100	99.9989	99.9998	99.9978	99.9992	100	99.9969	99.999	99.9991	99.998	99.992	99.9945	99.9878	99.9985
	3	99.9296	99.9713	99.9568	99.9622	99.9335	99.9639	99.9793	99.9792	99.9809	99.9743	99.9849	99.9521	99.9628	99.9747	99.9506	99.9761	99.9898	99.9491	99.8113	99.8842	99.8636	99.9229	99.8888	99.8782		3	100	99.9993	99.9998	99.9857	99.9974	100	99.9992	100	100	99.9997	100	99.9956	99.9992	99.9983	100	99.9967	99.9989	99.9985	99.9953	99.9892	99.9901	99.9992
	4	99.9535	99.9882	99.9834	99.986	99.9484	99.9688	99.964	99.9883	99.9704	99.9778	99.9719	99.9686	99.9765	99.9775	99.9819	99.9903	99.9847	99.9727	99.7308	99.9419	99.8967	99.9233	99.8946	99.8598		4	99.9993	100	99.9984	99.9928	99.9991	100	99.9995	100	99.9961	100	99.9981	99.9989	99.9882	100	99.9991	99.9987	99.9997	99.9994	99.9992	99.9926	99.9903	99.9985
	5	99.9615	99.9772	99.9659	99.9822	99.9441	99.9721	99.9646	99.9874	99.9849	99.9807	99.9821	99.9583	99.9681	99.9771	99.9804	99.9916	99.9897	99.9753	99.7037	99.9119	99.861	99.8702	99.8601	99.8211		5	100	100	99.9949	99.9915	100	99.9996	99.9997	99.9997	99.9994	99.9985	100	99.9996	99.9879	99.9996	100	99.9916	99.9977	99.997	99.9996	99.9956	99.995	99.9985
	6	99.9612	99.9876	99.9689	99.9811	99.9579	99.9645	99.9766	99.9696	99.982	99.9812	99.9753	99.9756	99.9846	99.9599	99.9881	99.995	99.9978	99.9714	99.6982	99.7635	99.8546	99.8078	99.8324	99.7179		6	100	99.9995	99.9973	99.9856	100	100	99.9992	100	99.999	100	99.9987	100	99.9923	99.9993	99.9994	99.9911	99.999	99.999	99.9943	99.995	99.992	99.9976
	7	99.943	99.981	99.9588	99.9827	99.9209	99.9756	99.9681	99.9904	99.972	99.9772	99.9684	99.9707	99.9925	99.9697	99.995	99.9995	99.9981	99.9799	99.4504	99.7754	99.7147	99.8018	99.7472	99.6197		7	100	100	99.9992	99.9911	100	99.9998	100	100	99.9996	99.9997	100	99.9996	99.986	99.9979	99.9983	99.9928	99.9996	99.9989	99.9996	99.9989	99.9994	99.9967
	8	99.9456	99.9701	99.9726	99.9748	99.9431	99.9722	99.9552	99.9797	99.984	99.9611	99.978	99.9664	99.9816	99.9541	99.9944	99.9979	99.9975	99.9837	99.4382	99.6175	99.6572	99.7071	99.66	99.6091		8	99.9989	99.9996	100	99.9936	99.9994	100	99.9989	100	99.9996	100	99.9996	99.9991	99.9878	100	99.9976	99.9995	99.9998	99.9997	99.9981	99.9997	99.9978	99.9998
	9	99.9383	99.966	99.9549	99.9729	99.9132	99.97	99.9675	99.9817	99.979	99.9694	99.9683	99.9803	99.9812	99.9606	99.9966	99.9989	99.9955	99.9849	99.3563	99.5995	99.5948	99.6753	99.4904	99.33		9	100	100	99.9979	99.9924	99.998	100	100	100	100	100	100	100	99.9845	99.9994	99.9994	99.9959	99.9959	99.997	99.9995	99.9986	99.9996	99.9971
	10	99.9455	99.9734	99.9496	99.9828	99.9441	99.9631	99.9896	99.9839	99.9606	99.9461	99.9613	99.9747	99.977	99.9639	99.9966	99.9982	99.9986	99.9789	99.1487	99.4886	99.5676	99.6177	99.4828	99.3172		10	100	99.9998	99.9997	99.995	100	100	100	100	100	99.9998	100	100	99.997	100	99.9995	99.9995	99.9996	99.9942	99.9974	99.9993	99.9993	99.9993
	11	99.9242	99.9776	99.9647	99.9745	99.9502	99.9653	99.972	99.9833	99.963	99.963	99.9732	99.9784	99.972	99.9609	99.9985	99.9961	99.9938	99.9871	99.2295	99.3658	99.4453	99.4974	99.3882	99.2181		11	100	100	100	99.9947	99.9994	100	100	100	100	100	100	100	99.9877	100	99.9985	100	99.9996	100	99.9989	100	99.9981	99.9992
	12	99.9529	99.9724	99.9695	99.975	99.9686	99.9654	99.9724	99.9899	99.9608	99.9517	99.9714	99.9741	99.9781	99.9625	99.9948	99.9964	99.9941	99.984	98.9854	99.261	99.392	99.3663	99.3363	99.129		12	100	100	99.9991	99.9979	100	100	99.9995	99.9997	100	100	100	100	99.9877	99.9993	100	100	99.9994	100	99.9995	100	99.9979	99.9997
	13	99.9226	99.9787	99.9313	99.977	99.9509	99.9671	99.9754	99.984	99.9615	99.9629	99.9701	99.9826	99.9613	99.9703	99.9907	99.9919	99.9935	99.9728	99.1331	99.2603	99.3131	99.3282	99.161	98.8647		13	99.9998	99.9996	100	100	99.9996	100	100	100	100	100	99.9995	100	99.9898	100	100	99.9983	99.9989	99.9995	100	100	99.9997	99.9998
	14	99.9322	99.9496	99.9283	99.9775	99.9522	99.9714	99.9844	99.984	99.9591	99.9584	99.9615	99.975	99.968	99.976	99.9807	99.988	99.9952	99.9765	98.9572	99.1995	99.2429	99.1247	99.1522	98.8085		14	100	100	100	100	100	99.9998	99.9998	100	100	100	100	100	99.9946	100	100	100	99.9996	99.9995	99.9997	100	99.9997	100
	15	99.9141	99.9393	99.9233	99.9476	99.9576	99.9548	99.9737	99.9822	99.9581	99.9416	99.9604	99.9663	99.9651	99.9826	99.9775	99.9917	99.9964	99.9755	98.727	99.1523	99.1341	99.166	99.146	98.7809		15	100	100	100	100	100	100	100	100	100	100	100	99.9998	99.9953	99.9998	100	99.9993	99.9998	99.9996	100	100	100	100
	16	99.9284	99.9317	99.8933	99.9449	99.9227	99.9413	99.9534	99.9656	99.948	99.9468	99.9644	99.953	99.9596	99.9626	99.9817	99.9985	99.9928	99.9752	98.7284	99.0712	99.0353	99.1186	99.0213	98.735		16	100	100	100	100	100	100	100	100	99.9998	99.9998	100	100	99.9979	99.9991	100	100	100	100	100	100	100	100
	17	99.9217	99.9245	99.8889	99.909	99.9328	99.915	99.959	99.9707	99.9601	99.9248	99.9726	99.9334	99.9715	99.9623	99.9758	99.9977	99.996	99.974	98.8594	99.0368	99.0827	99.0358	99.0405	98.6466		17	100	100	99.9996	99.9998	100	100	100	100	99.9992	100	100	100	99.9996	100	100	100	99.9993	99.9991	100	100	100	100
	18	99.9317	99.9418	99.8512	99.9221	99.8939	99.9321	99.9485	99.9706	99.9501	99.9138	99.9418	99.9477	99.9689	99.9445	99.9767	99.9972	99.9951	99.9677	98.7028	99.0145	98.9314	98.9654	98.9565	98.7181		18	100	100	100	99.9993	99.9992	100	100	100	100	100	100	100	100	100	100	100	100	99.999	100	100	100	100
	19	99.9185	99.8935	99.8302	99.8813	99.932	99.9173	99.9469	99.9504	99.921	99.9048	99.9493	99.8918	99.966	99.9582	99.9795	99.999	99.9881	99.9727	98.7399	99.1753	99.0327	98.9014	99.0767	98.618		19	99.9998	100	100	100	99.9998	100	100	100	100	99.9994	100	100	100	100	100	100	100	100	100	100	100	100
	20	99.8864	99.8673	99.8196	99.9107	99.9135	99.9176	99.9116	99.9343	99.9262	99.9227	99.9518	99.9119	99.9684	99.9561	99.9867	99.9964	99.9969	99.9751	98.6114	99.1502	99.0218	98.987	99.0282	98.7881		20	100	100	100	100	100	100	100	100	100	100	100	100	100	100	100	100	99.9998	100	100	100	100	100
	21	99.8649	99.8554	99.8134	99.873	99.8745	99.904	99.9159	99.8775	99.914	99.883	99.9361	99.8857	99.9831	99.9445	99.9903	99.9995	99.998	99.98	98.7086	99.144	98.9445	98.7938	98.9542	98.8194		21	100	100	100	100	100	100	100	100	99.9992	100	100	100	100	100	100	100	100	100	100	100	100	100
	22	99.8638	99.8551	99.8037	99.863	99.8702	99.9249	99.8761	99.9174	99.9087	99.899	99.9034	99.8729	99.9841	99.9847	99.989	99.9983	99.9995	99.9811	98.8739	99.211	99.1379	99.0373	98.9987	98.6913		22	100	100	100	100	100	100	100	100	99.9987	100	100	100	100	100	100	100	100	100	100	100	100	100
	23	99.8435	99.8367	99.7813	99.8204	99.808	99.913	99.9099	99.9115	99.9146	99.8887	99.8868	99.8584	99.9937	99.9795	99.991	99.9995	99.997	99.9917	98.765	99.2659	99.1363	99.0409	99.0371	98.8767		23	99.9996	100	100	100	99.9998	100	99.9998	100	100	100	100	100	100	100	100	100	100	100	100	100	100	100
	24	99.8544	99.8906	99.7796	99.8472	99.8363	99.9019	99.871	99.9045	99.9116	99.8646	99.892	99.8964	99.991	99.9798	99.9936	99.9984	99.9985	99.9912	99.0424	99.3065	99.207	99.0521	99.0849	98.8234		24	100	100	100	100	100	100	100	100	100	100	100	100	100	100	100	100	100	100	100	100	100	100
	25	99.8909	99.8252	99.7842	99.8801	99.8048	99.8983	99.8632	99.9137	99.9108	99.8962	99.9059	99.8948	100	99.9857	99.9878	99.9953	99.9942	99.9914	99.3575	99.4063	99.3946	99.3085	99.1435	99.138		25	100	100	100	99.9997	100	100	100	100	100	100	100	100	100	99.9995	100	100	100	100	100	100	100	100
	26	99.8988	99.795	99.7273	99.8715	99.7835	99.8717	99.85	99.8953	99.9229	99.8812	99.8411	99.8434	99.9906	99.9888	99.9961	99.9995	99.9925	99.9903	99.5193	99.4672	99.3932	99.3372	99.2259	99.1493		26	100	100	100	100	100	100	100	100	100	99.9995	100	100	100	99.999	100	100	100	100	100	100	100	100
	27	99.8578	99.8085	99.7132	99.8186	99.7801	99.9059	99.8203	99.8768	99.9138	99.8982	99.8401	99.8636	99.9917	99.9864	99.9977	99.9987	99.9891	99.99	99.5179	99.5854	99.4235	99.362	99.235	99.2187		27	100	100	100	100	100	100	100	100	100	100	100	100	100	99.9998	100	100	100	100	100	100	100	100
	28	99.891	99.8152	99.7278	99.8507	99.8258	99.8837	99.8515	99.8572	99.9132	99.8586	99.8262	99.8497	99.9943	99.9915	99.9972	99.9989	99.994	99.99	99.5114	99.5357	99.5587	99.4869	99.3387	99.3361		28	99.9997	100	100	100	100	100	99.9997	100	100	100	100	100	100	99.9996	100	100	100	100	100	100	100	100
	29	99.8969	99.7137	99.7588	99.8318	99.7739	99.8711	99.8301	99.8801	99.9169	99.8783	99.7792	99.8581	99.9943	99.9912	99.9955	99.9982	99.9901	99.9929	99.5746	99.6356	99.5974	99.5254	99.3866	99.3578		29	100	100	100	99.9998	100	100	100	100	100	100	100	100	100	100	100	100	100	100	100	100	100	100
	30	99.9187	99.7359	99.7331	99.8294	99.7738	99.8947	99.8297	99.9292	99.9195	99.8738	99.7688	99.8153	99.9972	99.9946	99.9921	99.9902	99.9899	99.9937	99.6685	99.7187	99.6693	99.5736	99.4588	99.4408		30	100	100	100	100	100	100	100	100	100	100	100	100	100	99.9994	100	100	100	100	100	100	100	100
	31	99.9197	99.7728	99.727	99.8031	99.7786	99.8968	99.8264	99.9124	99.9166	99.8572	99.7569	99.8418	99.9941	99.9962	99.9915	99.9882	99.9825	99.9926	99.6945	99.7835	99.675	99.6378	99.532	99.4865		31	100	100	100	99.9996	100	100	100	100	100	100	100	100	100	100	100	100	100	100	100	100	100	100
	32	99.9257	99.7455	99.7126	99.8042	99.815	99.862	99.8405	99.9268	99.9091	99.8759	99.7504	99.8579	99.993	99.9912	99.9843	99.9818	99.983	99.9923	99.7069	99.8052	99.7408	99.6334	99.5721	99.6125		32	100	100	100	100	100	100	100	100	100	100	100	100	100	100	100	100	100	100	100	100	100	100
	33	99.9167	99.7639	99.6699	99.8118	99.7803	99.846	99.8579	99.9133	99.9411	99.8812	99.7269	99.8443	99.9897	99.9908	99.9779	99.9723	99.9969	99.9884	99.7853	99.8312	99.7365	99.7049	99.615	99.6758		33	100	100	100	100	100	100	100	100	100	100	100	100	100	99.9993	100	100	100	100	100	100	100	100
	34	99.8764	99.7639	99.7036	99.8438	99.7371	99.843	99.8514	99.896	99.9121	99.8485	99.6882	99.8174	99.9921	99.9907	99.9765	99.9739	99.9951	99.9783	99.7545	99.8335	99.7712	99.7319	99.703	99.6571		34	100	100	100	100	100	100	100	100	100	100	100	100	100	100	100	100	100	100	100	100	100	100
	35	99.8789	99.7508	99.7262	99.8625	99.7789	99.853	99.8471	99.8962	99.9338	99.8532	99.6752	99.8492	99.9894	99.984	99.9712	99.9656	99.9957	99.978	99.723	99.8614	99.7831	99.7456	99.6613	99.6788		35	100	100	100	100	100	100	100	100	100	100	100	100	100	100	100	100	100	100	100	100	100	100
	36	99.8755	99.7459	99.698	99.8627	99.7097	99.861	99.8433	99.9267	99.9422	99.8552	99.7005	99.8448	99.9871	99.9747	99.9549	99.9411	99.9915	99.9714	99.7987	99.8591	99.8151	99.7265	99.7506	99.6547		36	100	100	100	100	100	100	100	100	100	100	100	100	100	100	100	100	100	100	100	100	100	100
	37	99.8741	99.7843	99.6805	99.8545	99.7557	99.8585	99.849	99.9118	99.9402	99.8783	99.6711	99.8147	99.9778	99.9843	99.9399	99.9523	99.9863	99.9593	99.7793	99.8704	99.8304	99.7693	99.7181	99.7108		37	100	100	100	100	100	100	100	100	100	100	100	100	100	100	100	100	100	100	100	100	100	100
	38	99.879	99.788	99.668	99.8634	99.7447	99.8492	99.8563	99.9069	99.9323	99.8728	99.6659	99.7982	99.9705	99.9581	99.9417	99.9381	99.9789	99.9466	99.7742	99.8714	99.8097	99.718	99.7976	99.7714		38	100	100	100	100	100	100	100	100	100	100	100	100	100	100	100	100	100	100	100	100	100	100
	39	99.9014	99.7528	99.6747	99.8635	99.7468	99.8642	99.8673	99.9064	99.9265	99.8821	99.707	99.7503	99.9583	99.9457	99.9223	99.9473	99.963	99.9331	99.7575	99.8641	99.8076	99.761	99.7504	99.7433		39	100	100	100	100	100	100	100	100	100	100	100	100	100	100	100	100	100	100	100	100	100	100
	40	99.8611	99.7376	99.6534	99.858	99.7187	99.8909	99.8646	99.911	99.9393	99.8498	99.6905	99.7686	99.9499	99.9352	99.9124	99.9253	99.9613	99.9323	99.7362	99.8157	99.7844	99.705	99.7524	99.7737		40	100	100	100	100	100	100	100	100	100	100	100	100	100	100	100	100	100	100	100	100	100	100
	41	99.8611	99.7224	99.6271	99.859	99.7225	99.8803	99.8676	99.9288	99.9408	99.8392	99.6723	99.7575	99.9422	99.9138	99.9104	99.9084	99.9514	99.9233	99.7047	99.7616	99.7516	99.6335	99.7248	99.7259		41	100	100	100	100	100	100	100	100	100	100	100	100	100	100	100	100	100	100	100	100	100	100
	42	99.8687	99.7298	99.6103	99.8529	99.7112	99.8837	99.8629	99.9298	99.9431	99.8429	99.6665	99.7759	99.9385	99.904	99.9054	99.8942	99.9227	99.8942	99.6765	99.6673	99.6102	99.5072	99.5901	99.6862		42	100	100	100	100	100	100	100	100	100	100	100	100	100	100	100	100	100	100	100	100	100	100
	43	99.8525	99.7043	99.6801	99.8611	99.6992	99.8601	99.8381	99.9232	99.9238	99.8268	99.6212	99.7511	99.9471	99.9018	99.8918	99.8825	99.9132	99.8558	99.6157	99.5982	99.5389	99.4201	99.5044	99.581		43	100	100	100	100	100	100	100	100	100	100	100	100	100	100	100	100	100	100	100	100	100	100
	44	99.8544	99.7228	99.6407	99.8292	99.725	99.8486	99.8554	99.9293	99.9318	99.8311	99.6357	99.7852	99.9147	99.8616	99.853	99.861	99.9112	99.8456	99.5808	99.5095	99.4929	99.3649	99.4568	99.4803		44	100	100	100	100	100	100	100	100	100	100	100	100	100	100	100	100	100	100	100	100	100	100
	45	99.8668	99.6911	99.6646	99.8263	99.7769	99.8362	99.8572	99.9023	99.9435	99.8085	99.6091	99.797	99.897	99.8254	99.8004	99.8588	99.8905	99.8563	99.5672	99.4472	99.3703	99.2535	99.27	99.3623		45	100	100	100	100	100	100	100	100	100	100	100	100	100	100	100	100	100	100	100	100	100	100
	46	99.8729	99.6979	99.6807	99.8384	99.7993	99.832	99.8638	99.9016	99.948	99.8237	99.5635	99.8374	99.9044	99.8434	99.7844	99.849	99.8729	99.8596	99.5405	99.3925	99.3533	99.157	99.2512	99.2903		46	100	100	100	100	100	100	100	100	100	100	100	100	100	100	100	100	100	100	100	100	100	100
	47	99.8813	99.7468	99.6919	99.8262	99.7644	99.8547	99.8655	99.9173	99.9321	99.8054	99.5525	99.807	99.8475	99.8208	99.7214	99.8075	99.8663	99.8302	99.5348	99.393	99.3607	99.1231	99.2233	99.3498		47	100	100	100	100	100	100	100	100	100	100	100	100	100	100	100	100	100	100	100	100	100	100
	48	99.8889	99.7109	99.6776	99.7838	99.792	99.8677	99.8295	99.9058	99.9257	99.8035	99.537	99.8119	99.8468	99.7964	99.753	99.8037	99.8422	99.7911	99.5283	99.4212	99.4132	99.2003	99.18	99.2431		48	100	100	100	100	100	100	100	100	100	100	100	100	100	100	100	100	100	100	100	100	100	100
	49	99.8905	99.7495	99.6622	99.7897	99.792	99.8665	99.8157	99.9249	99.9322	99.8282	99.5481	99.8117	99.8283	99.7767	99.6952	99.7381	99.8327	99.7527	99.5497	99.3995	99.4387	99.2125	99.2603	99.2935		49	100	100	100	100	100	100	100	100	100	100	100	100	100	100	100	100	100	100	100	100	100	100
	50	99.8991	99.6761	99.6243	99.8215	99.7856	99.8664	99.7967	99.909	99.9108	99.8234	99.5045	99.806	99.7947	99.7508	99.6777	99.6926	99.7837	99.7012	99.553	99.4493	99.4488	99.2434	99.3368	99.3125		50	100	100	100	100	100	100	100	100	100	100	100	100	100	100	100	100	100	100	100	100	100	100
	51	99.9371	99.7211	99.6253	99.8523	99.795	99.8923	99.8007	99.8921	99.9144	99.8733	99.5027	99.8001	99.8025	99.744	99.6711	99.6735	99.7857	99.7189	99.5763	99.51	99.4653	99.296	99.2863	99.3565		51	100	100	100	100	100	100	100	100	100	100	100	100	100	100	100	100	100	100	100	100	100	100
	52	99.9075	99.7186	99.6482	99.8548	99.785	99.8855	99.8324	99.8875	99.9083	99.8437	99.532	99.8315	99.7588	99.7218	99.647	99.6276	99.7246	99.6945	99.5931	99.5464	99.5185	99.2987	99.357	99.4056		52	100	100	100	100	100	100	100	100	100	100	100	100	100	100	100	100	100	100	100	100	100	100
	53	99.9075	99.7677	99.6574	99.8435	99.8007	99.8997	99.824	99.897	99.9187	99.8391	99.5324	99.8785	99.7759	99.6659	99.6302	99.6178	99.7021	99.6281	99.5636	99.5494	99.5254	99.4027	99.3691	99.4421		53	100	100	100	100	100	100	100	100	100	100	100	100	100	100	100	100	100	100	100	100	100	100
	54	99.9078	99.7817	99.6674	99.8397	99.8326	99.88	99.8066	99.8913	99.9136	99.8441	99.5313	99.8564	99.7331	99.674	99.5988	99.5751	99.6916	99.4861	99.5943	99.578	99.574	99.3684	99.4323	99.4793		54	100	100	100	100	100	100	100	100	100	100	100	100	100	100	100	100	100	100	100	100	100	100
	55	99.909	99.7705	99.657	99.843	99.8451	99.906	99.7985	99.8978	99.893	99.8439	99.5115	99.8901	99.6763	99.6367	99.5688	99.4649	99.6636	99.4705	99.602	99.632	99.5909	99.4097	99.5049	99.5017		55	100	100	100	100	100	100	100	100	100	100	100	100	100	100	100	100	100	100	100	100	100	100
	56	99.8904	99.8008	99.6422	99.8475	99.8333	99.9207	99.8276	99.8922	99.941	99.8399	99.5454	99.8376	99.6433	99.5576	99.5234	99.5181	99.6328	99.3987	99.5873	99.594	99.567	99.4689	99.5084	99.4992		56	100	100	100	100	100	100	100	100	100	100	100	100	100	100	100	100	100	100	100	100	100	100
	57	99.874	99.7857	99.6358	99.8143	99.821	99.9314	99.8128	99.8864	99.9467	99.8278	99.517	99.8652	99.6498	99.5049	99.5387	99.3928	99.5701	99.3394	99.6049	99.6758	99.5703	99.4586	99.5245	99.5304		57	100	100	100	100	100	100	100	100	100	100	100	100	100	100	100	100	100	100	100	100	100	100
	58	99.9085	99.8205	99.6286	99.8229	99.805	99.914	99.8318	99.8961	99.9262	99.8271	99.5107	99.8677	99.622	99.473	99.4312	99.4041	99.5914	99.1783	99.6311	99.6379	99.6037	99.4621	99.5181	99.5073		58	100	100	100	100	100	100	100	100	100	100	100	100	100	100	100	100	100	100	100	100	100	100
	59	99.9027	99.8188	99.6541	99.8353	99.8181	99.9031	99.8378	99.8956	99.9474	99.8045	99.5277	99.8685	99.5864	99.3114	99.3322	99.2962	99.519	99.1311	99.6351	99.602	99.6209	99.504	99.5477	99.5425		59	100	100	100	100	100	100	100	100	100	100	100	100	100	100	100	100	100	100	100	100	100	100
	60	99.8995	99.8226	99.637	99.8468	99.8035	99.9043	99.8305	99.9154	99.9516	99.8312	99.5104	99.8561	99.5225	99.2588	99.2625	99.3498	99.4454	99.0654	99.6505	99.635	99.6171	99.4874	99.5448	99.5337		60	100	100	100	100	100	100	100	100	100	100	100	100	100	100	100	100	100	100	100	100	100	100
	61	99.8991	99.84	99.6569	99.8128	99.7926	99.8969	99.8311	99.934	99.9592	99.8388	99.5296	99.8224	99.4379	99.1659	99.17	99.278	99.3492	98.9442	99.6494	99.6752	99.5888	99.5387	99.4926	99.5489		61	100	100	100	100	100	100	100	100	100	100	100	100	100	100	100	100	100	100	100	100	100	100
	62	99.896	99.8508	99.7128	99.8187	99.7845	99.913	99.8415	99.9195	99.9344	99.8357	99.5343	99.8421	99.4484	99.0677	98.9956	99.1903	99.229	98.8569	99.6403	99.6705	99.5935	99.555	99.5759	99.5653		62	100	100	100	100	100	100	100	100	100	100	100	100	100	100	100	100	100	100	100	100	100	100
	63	99.891	99.8513	99.6674	99.8189	99.8305	99.9135	99.8451	99.9296	99.9617	99.8389	99.5548	99.8174	99.3281	99.0821	98.9474	99.0623	99.0272	98.6204	99.6193	99.6969	99.6498	99.5026	99.5757	99.5523		63	100	100	100	100	100	100	100	100	100	100	100	100	100	100	100	100	100	100	100	100	100	100
	64	99.8898	99.8486	99.6946	99.8134	99.8126	99.9123	99.8597	99.9383	99.9701	99.8285	99.5976	99.8354	99.2536	98.9465	98.8216	98.992	98.9539	98.4825	99.6415	99.6959	99.6407	99.524	99.5421	99.538		64	100	100	100	100	100	100	100	100	100	100	100	100	100	100	100	100	100	100	100	100	100	100
	65	99.8784	99.8357	99.7216	99.8178	99.7962	99.907	99.8665	99.9523	99.95	99.8417	99.5733	99.8606	99.1287	98.8351	98.8457	98.9092	98.7366	98.4454	99.6649	99.6868	99.624	99.5589	99.5364	99.5618		65	100	100	100	100	100	100	100	100	100	100	100	100	100	100	100	100	100	100	100	100	100	100
	66	99.8859	99.8237	99.7228	99.776	99.7972	99.8956	99.8661	99.953	99.9631	99.8637	99.5565	99.8459	99.2243	98.7268	98.6157	98.8174	98.788	98.3939	99.6761	99.7091	99.6279	99.5113	99.6103	99.5741		66	100	100	100	100	100	100	100	100	100	100	100	100	100	100	100	100	100	100	100	100	100	100
	67	99.8846	99.8219	99.7161	99.7963	99.807	99.9238	99.8827	99.9512	99.9458	99.8511	99.6314	99.8284	99.1115	98.7656	98.3686	98.7238	98.6999	98.2605	99.6705	99.6791	99.6725	99.5422	99.5896	99.5778		67	100	100	100	100	100	100	100	100	100	100	100	100	100	100	100	100	100	100	100	100	100	100
	68	99.9079	99.8489	99.7334	99.8161	99.8057	99.9209	99.9127	99.9522	99.9668	99.8855	99.659	99.8808	99.0647	98.6513	98.0336	98.3203	98.5773	97.9544	99.6459	99.647	99.6431	99.477	99.5827	99.6051		68	100	100	100	100	100	100	100	100	100	100	100	100	100	100	100	100	100	100	100	100	100	100
	69	99.8795	99.8657	99.7629	99.8037	99.8342	99.9062	99.9044	99.9563	99.9444	99.8612	99.6551	99.8495	98.8785	98.5781	97.8676	98.3184	98.5091	97.7729	99.6157	99.6759	99.6502	99.5303	99.5478	99.5443		69	100	100	100	100	100	100	100	100	100	100	100	100	100	100	100	100	100	100	100	100	100	100
	70	99.8986	99.8673	99.7495	99.7908	99.8318	99.8954	99.9089	99.9357	99.9639	99.8713	99.6705	99.8665	98.8726	98.5002	97.7307	98.0461	98.2867	97.6983	99.6354	99.6817	99.6585	99.5203	99.5074	99.5781		70	100	100	100	100	100	100	100	100	100	100	100	100	100	100	100	100	100	100	100	100	100	100
	71	99.9146	99.8567	99.747	99.7942	99.8215	99.8973	99.9175	99.9358	99.9488	99.8654	99.6689	99.8835	98.7546	98.2794	97.5414	98.218	98.2578	97.3488	99.6695	99.7197	99.6365	99.5422	99.6203	99.5999		71	100	100	100	100	100	100	100	100	100	100	100	100	100	100	100	100	100	100	100	100	100	100
	72	99.9426	99.8682	99.7941	99.7778	99.8207	99.8976	99.9111	99.9282	99.9499	99.8625	99.677	99.8651	98.9585	98.2351	97.3642	97.7874	98.0186	97.3186	99.6702	99.6839	99.6328	99.4762	99.5559	99.5481		72	100	100	100	100	100	100	100	100	100	100	100	100	100	100	100	100	100	100	100	100	100	100
	73	99.9288	99.8821	99.7275	99.8077	99.8273	99.8955	99.9429	99.972	99.9611	99.8747	99.692	99.8813	98.8206	97.9287	97.5014	97.4911	98.1572	97.5024	99.6773	99.6866	99.6397	99.5245	99.5734	99.5751		73	100	100	100	100	100	100	100	100	100	100	100	100	100	100	100	100	100	100	100	100	100	100
	74	99.9484	99.8713	99.7496	99.8104	99.8288	99.9147	99.9352	99.9451	99.9564	99.8919	99.7188	99.8791	98.6168	97.974	97.301	97.3986	97.8051	97.1195	99.6672	99.6911	99.6611	99.5204	99.5662	99.6348		74	100	100	100	100	100	100	100	100	100	100	100	100	100	100	100	100	100	100	100	100	100	100
	75	99.9433	99.9019	99.721	99.8113	99.8423	99.918	99.9209	99.952	99.963	99.911	99.6894	99.8614	98.6028	98.0096	97.3429	97.4176	97.824	96.9595	99.6773	99.7221	99.6273	99.5098	99.5668	99.6426		75	100	100	100	100	100	100	100	100	100	100	100	100	100	100	100	100	100	100	100	100	100	100
	76	99.962	99.8753	99.758	99.8065	99.8284	99.9167	99.9395	99.9571	99.948	99.9055	99.694	99.8652	98.6737	97.8862	96.9657	97.0982	97.5435	96.7918	99.6487	99.6828	99.6566	99.5551	99.5884	99.6794		76	100	100	100	100	100	100	100	100	100	100	100	100	100	100	100	100	100	100	100	100	100	100
	77	99.9416	99.8698	99.763	99.7925	99.8588	99.9058	99.9461	99.9526	99.9732	99.9151	99.7276	99.8688	98.5527	97.7143	96.6326	97.0936	97.4367	96.503	99.6519	99.7078	99.6808	99.5402	99.5121	99.6419		77	100	100	100	100	100	100	100	100	100	100	100	100	100	100	100	100	100	100	100	100	100	100
	78	99.9472	99.8621	99.7774	99.846	99.857	99.9113	99.9371	99.9638	99.9551	99.9335	99.7383	99.8875	98.4305	97.605	96.4097	96.7869	97.2619	96.4625	99.6316	99.6889	99.617	99.5319	99.6282	99.598		78	100	100	100	100	100	100	100	100	100	100	100	100	100	100	100	100	100	100	100	100	100	100
	79	99.9426	99.8852	99.7628	99.8194	99.8655	99.9114	99.9551	99.9481	99.9645	99.9563	99.7838	99.8893	98.1792	97.4879	96.4332	96.8051	97.3496	96.3852	99.6965	99.6906	99.6442	99.5128	99.6159	99.6329		79	100	100	100	100	100	100	100	100	100	100	100	100	100	100	100	100	100	100	100	100	100	100
	80	99.9576	99.8773	99.7921	99.8429	99.8725	99.889	99.9483	99.9489	99.9661	99.9477	99.7825	99.8625	97.9707	97.3906	96.2582	96.8069	96.9659	96.364	99.6763	99.667	99.6385	99.4639	99.6246	99.6396		80	100	100	100	100	100	100	100	100	100	100	100	100	100	100	100	100	100	100	100	100	100	100
	81	99.9354	99.8606	99.7713	99.85	99.8833	99.9116	99.9488	99.952	99.9892	99.9558	99.7837	99.8692	98.1032	97.1259	96.0473	96.4873	96.7323	96.1499	99.6752	99.7039	99.6386	99.4527	99.5868	99.6472		81	100	100	100	100	100	100	100	100	100	100	100	100	100	100	100	100	100	100	100	100	100	100
	82	99.9288	99.8788	99.7952	99.8215	99.8642	99.948	99.9396	99.9614	99.9798	99.9515	99.764	99.8627	97.9324	97.0796	95.7573	96.3569	96.5173	96.0717	99.6706	99.6754	99.6024	99.466	99.5544	99.6433		82	100	100	100	100	100	100	100	100	100	100	100	100	100	100	100	100	100	100	100	100	100	100
	83	99.9509	99.8974	99.7856	99.8254	99.8579	99.9172	99.9391	99.9575	99.9815	99.9608	99.7782	99.8754	97.8981	96.9654	95.2687	95.7875	96.6505	95.6957	99.6491	99.6802	99.5897	99.4978	99.5436	99.6238		83	100	100	100	100	100	100	100	100	100	100	100	100	100	100	100	100	100	100	100	100	100	100
	84	99.9353	99.878	99.8243	99.8207	99.8556	99.9104	99.9232	99.9453	99.9792	99.9835	99.7686	99.8907	97.7115	96.4892	95.0647	95.7463	96.0994	95.5512	99.6514	99.6976	99.5754	99.4374	99.5594	99.6234		84	100	100	100	100	100	100	100	100	100	100	100	100	100	100	100	100	100	100	100	100	100	100
	85	99.9353	99.8864	99.819	99.8156	99.8613	99.9255	99.9401	99.9363	99.9854	99.9718	99.7444	99.9168	97.406	96.1184	95.0778	95.4265	95.7568	94.9272	99.65	99.6545	99.5781	99.4831	99.5335	99.6337		85	100	100	100	100	100	100	100	100	100	100	100	100	100	100	100	100	100	100	100	100	100	100
	86	99.9465	99.8788	99.7809	99.8261	99.8481	99.9293	99.9497	99.9312	99.9838	99.967	99.7677	99.8882	97.4385	95.9056	95.348	95.5374	95.5883	94.5418	99.6649	99.6521	99.6465	99.5235	99.6002	99.634		86	100	100	100	100	100	100	100	100	100	100	100	100	100	100	100	100	100	100	100	100	100	100
	87	99.9382	99.886	99.8092	99.8056	99.8407	99.918	99.9588	99.9441	99.9915	99.9731	99.7567	99.8966	97.2116	95.4981	94.7365	95.2424	95.2503	94.579	99.6018	99.6872	99.599	99.4421	99.5976	99.6686		87	100	100	100	100	100	100	100	100	100	100	100	100	100	100	100	100	100	100	100	100	100	100
	88	99.9358	99.8948	99.8082	99.8337	99.8528	99.9298	99.9499	99.95	99.9934	99.9699	99.728	99.897	97.2873	95.6601	94.5397	94.9112	94.9921	94.7379	99.6627	99.6537	99.6039	99.4708	99.5973	99.6488		88	100	100	100	100	100	100	100	100	100	100	100	100	100	100	100	100	100	100	100	100	100	100
	89	99.9355	99.9142	99.8466	99.8428	99.8572	99.9326	99.9625	99.9547	99.9876	99.958	99.7307	99.915	97.1577	95.7166	94.5524	94.5903	94.7013	94.348	99.6656	99.6757	99.58	99.5046	99.532	99.6337		89	100	100	100	100	100	100	100	100	100	100	100	100	100	100	100	100	100	100	100	100	100	100
	90	99.9329	99.887	99.8385	99.8992	99.8578	99.9369	99.958	99.9545	99.9882	99.9648	99.7797	99.921	96.7858	95.4008	93.9895	94.4729	94.7683	94.2737	99.6757	99.6993	99.6039	99.4736	99.5572	99.6396		90	100	100	100	100	100	100	100	100	100	100	100	100	100	100	100	100	100	100	100	100	100	100
	91	99.9242	99.8911	99.8431	99.884	99.8695	99.9205	99.9657	99.9622	99.9973	99.9683	99.8072	99.9117	96.9186	95.3812	93.6839	93.9871	94.289	94.2448	99.6531	99.681	99.6037	99.4744	99.5843	99.568		91	100	100	100	100	100	100	100	100	100	100	100	100	100	100	100	100	100	100	100	100	99.9985	100
	92	99.9455	99.8728	99.8532	99.9312	99.9057	99.9142	99.9608	99.9647	99.9972	99.9581	99.775	99.9242	96.8284	95.0057	93.8143	94.104	94.3166	94.0151	99.6819	99.6175	99.582	99.4605	99.635	99.5494		92	100	100	100	100	100	100	100	100	100	100	100	100	100	100	100	100	100	100	100	100	99.999	100
S2 Fig
	treatment				Medium									DMSO									lovastatin									rottlerin
	wt	0.920444	0.99199	1.02291	1.42383	0.841379	0.864718	0.95158	0.983147		1.60151	0.976929	1.05726	1.12557	0.918728	0.978853	0.831827	0.92649		0.78964	0.891248	0.721606	0.703371	0.798916	0.490848	0.767295	0.477306		0.578754	0.649278	0.940178	0.526196	0.840379	0.564098	0.65597	0.689703
	GFP	1.27896	1.00413	0.981807	0.854603	1.25736	0.947117	0.833942	0.870265		0.857726	1.66618	1.01181	0.929644	0.928237	1.06141	0.874612	0.78185		0.590947	0.76068	0.678964	0.53444	0.710545	0.490462	0.56351	0.631882		0.78158	0.861767	0.567874	0.714852	0.666644	0.546072	0.651549	0.516927
	MACC1	1.05747	0.894207	0.995425	0.979827	1.05725	0.734417	1.13505	0.908848		1.13913	1.06754	1.2252	0.926886	0.97996	1.36828	1.15446	1.19575		1.06183	0.772203	1.00765	0.687911	0.782339	0.989215	0.591127	1.0358		1.25375	0.746346	0.874082	0.683685	0.89331	0.98464	0.767182	0.551692
S3 Fig
	Col1A1					DNMT1					MCM2
	control	lovastatin	control	rottlerin		control	lovastatin	control	rottlerin		control	lovastatin	control	rottlerin
	0.557933	0.217087	2.94718	0.65956		0.720932	0.82764	1.24301	0.618875		0.825713	1.51743	2.16981	0.714623
	0.405323	0.231805	0.420413	2.14316		0.828681	1.05199	1.83098	0.553108		1.03576	1.94839	0.608491	0.259434
	0.739189	0.589863	0.544036	0.344786		0.501789	0.989004	0.74515	0.316343		0.651879	0.898144	1.46934	0.375
	1.04211	0.271505	0.91562	0.61609		1.28727	0.363849	0.665571	0.398553		0.492531	0.753282	1.00707	0.233491
	0.925748	0.323396	0.496636	3.21777		1.49808	1.14256	0.518908	0.85827		2.67995	3.04572	0.240566	0.113208
	2.49651	0.452619	0.676115	0.553326		0.312317	0.870844	0.996383	0.577442		0.51426	2.24536	0.504717	0.891509
	1.48479	0.308584		0.937534		2.244	1.68963		0.95758		1.11544	0.941603		0.900943
	0.316258			0.899899		0.606936			0.724762		0.684473			0.985849
				1.14					0.522197					1.14858
	CDC20					mTor					SKP2
	control	lovastatin	control	rottlerin		control	lovastatin	control	rottlerin		control	lovastatin	control	rottlerin
	0.851711	1.75458	0.663581	1.57514		0.37393	0.418828	0.401343	0.678422		0.647277	0.643046	1.68412	1.13421
	1.09229	1.67577	0.743925	1.20516		0.538774	0.459137	0.492583	0.904002		0.888419	1.17187	1.44354	0.864157
	0.742482	1.28724	1.15159	0.855017		0.216624	0.471918	2.9068	0.421494		0.507668	1.00687	0.780687	0.834697
	0.424473	0.623574	1.0038	0.406679		1.18602	1.59469	0.52393	0.314022		0.579588	0.431518	0.815057	0.427169
	1.61908	2.27584	1.13672	3.1711		1.97583	0.567613	0.382871	0.770221		0.52459	1.07033	0.289689	0.412439
	0.347045	1.65779	1.30038	0.995867		1.42526	0.382123	1.29247	0.564232		0.461132	0.989952	0.986907	1.02128
	1.66056	1.32872		1.28352		1.6504	0.344435		0.891688		3.49868	1.523		1.30115
	1.26236			0.987932		0.633157			0.598936		0.892649			0.947627
				1.06431					0.479149					1.11457
	HMGCR
	control	lovastatin	control	rottlerin
	1.442	4.461	1.127	0.361
	1.688	4.556	2.608	0.049
	0.465	1.51	0.295	0.842
	0.01	11.135	1.437	0.772
	0.014	3.745	0.45	0.002
	0.001	7.014	0.083	1.286
	0.4	3.314		0.193
	3.979			1.854
				0.832
[truncated: 52 more columns]
